# Supplementary material for: Diagnostic Role of Bronchoalveolar Lavage in Patients with Suspected SARS-CoV-2 Pneumonia and Negative Upper Respiratory Tract Swab: A Systematic Review and Meta-Analysis
Source: J Clin Med. 2022 Aug 9;11(16):4656. doi: 10.3390/jcm11164656 (PMC9409822; doi:10.3390/jcm11164656)
Supplement: Supplementary file 1 [file jcm-11-04656-s001.zip]

Archive with 1 entries (1 files):
- jcm-1830613-supplementary.pdf
